# Supplementary material for: Combination Treatment of a Phytochemical and a Histone Demethylase Inhibitor—A Novel Approach towards Targeting TGFβ-Induced EMT, Invasion, and Migration in Prostate Cancer
Source: Int J Mol Sci. 2023 Jan 17;24(3):1860. doi: 10.3390/ijms24031860 (PMC9915876; doi:10.3390/ijms24031860)
Supplement: Supplementary file 1 [file ijms-24-01860-s001.zip]

Archive with 1 entries (1 files):
- ijms-2112611-supplementary.pdf
